# Supplementary material for: Virtual Screening for SARS-CoV-2 Main Protease Inhibitory Peptides from the Putative Hydrolyzed Peptidome of Rice Bran
Source: Antibiotics (Basel). 2022 Sep 27;11(10):1318. doi: 10.3390/antibiotics11101318 (PMC9598432; doi:10.3390/antibiotics11101318)
Supplement: Supplementary file 1 [file antibiotics-11-01318-s001.zip]

Archive with 1 entries (1 files):
- antibiotics-1920339-supplementary.pdf
